# Supplementary material for: Regulator of G Protein Signaling Proteins Control Growth, Development and Cellulase Production in Neurospora crassa
Source: J Fungi (Basel). 2022 Oct 13;8(10):1076. doi: 10.3390/jof8101076 (PMC9604755; doi:10.3390/jof8101076)
Supplement: Supplementary file 1 [file jof-08-01076-s001.zip]

Archive with 1 entries (1 files):
- jof-1915673-supplementary.pdf
